# Supplementary material for: The Effects of Different Types of Steroids on Clinical Outcomes in Neonates with Meconium Aspiration Syndrome: A Systematic Review, Meta-Analysis and GRADE Assessment
Source: Medicina (Kaunas). 2021 Nov 21;57(11):1281. doi: 10.3390/medicina57111281 (PMC8619455; doi:10.3390/medicina57111281)
Supplement: Supplementary file 1 [file medicina-57-01281-s001.zip]

Archive with 1 entries (1 files):
- medicina-1439305-supplementary.pdf
